# Supplementary material for: Evaluation of Human Osteoblasts on NIPS Micro-Patterned PCL Carriers Containing Nanohydroxyapatite and Reduced Graphene Oxide Using PSµM
Source: Molecules. 2022 Oct 20;27(20):7091. doi: 10.3390/molecules27207091 (PMC9609095; doi:10.3390/molecules27207091)
Supplement: Supplementary file 1 [file molecules-27-07091-s001.zip]

Archive with 1 entries (1 files):
- molecules-1899491-supplementary.pdf
